# Supplementary material for: Effect of Density of Acrylic Acid Ester on Sulfonate-Modified Polycarboxylate Superplasticizers on Cementitious Systems
Source: Polymers (Basel). 2024 Nov 24;16(23):3272. doi: 10.3390/polym16233272 (PMC11644611; doi:10.3390/polym16233272)
Supplement: Supplementary file 1 [file polymers-16-03272-s001.zip]

Archive with 1 entries (1 files):
- polymers-3269161-supplementary.pdf
